# Supplementary material for: Inflammatory Signaling and DNA Damage Responses after Local Exposure to an Insoluble Radioactive Microparticle
Source: Cancers (Basel). 2022 Feb 18;14(4):1045. doi: 10.3390/cancers14041045 (PMC8869995; doi:10.3390/cancers14041045)
Supplement: Supplementary file 1 [file cancers-14-01045-s001.zip]

Archive with 1 entries (1 files):
- cancers-1585930-supplementary.pdf
